# Supplementary material for: Transcriptomic Analysis of the Venom Gland and Enzymatic Characterization of the Venom of Phoneutria depilata (Ctenidae) from Colombia
Source: Toxins (Basel). 2022 Apr 21;14(5):295. doi: 10.3390/toxins14050295 (PMC9144723; doi:10.3390/toxins14050295)
Supplement: Supplementary file 1 [file toxins-14-00295-s001.zip]

Archive with 2 entries (2 files):
- Suplementary_Figures and Tables.pdf
- Supplementary Materials.pdf
